# Supplementary material for: Biased action of the CXCR4-targeting drug plerixafor is essential for its superior hematopoietic stem cell mobilization
Source: Commun Biol. 2021 May 12;4:569. doi: 10.1038/s42003-021-02070-9 (PMC8115334; doi:10.1038/s42003-021-02070-9)
Supplement: Supplementary file 3 — Supplementary Data 1 [file 42003_2021_2070_MOESM3_ESM.xlsx]

## Sheet: Sheet1
AMD3100, JM2987, JM3100, Plerixafor, Mozobil		in vivo system	Result		Reference
anti-HIV agent
Inhibition		Primary human T4 Lymphocytes	Inhibited HIV-1(IIIB) replication		https://www.ncbi.nlm.nih.gov/pmc/articles/PMC284523/
Inhibition		Primary monocytes	Inhibited HIV-1(BaL) strain replication		https://www.ncbi.nlm.nih.gov/pmc/articles/PMC284523/
Inhibition		Rabbit	Serum drug levels, half-life time 62 min		https://www.ncbi.nlm.nih.gov/pmc/articles/PMC284523/
Inhibition		PBMC from healthy donors	Inhibited HIV-2 ROD strain		https://www.ncbi.nlm.nih.gov/pmc/articles/PMC2199084/
Inhibition		PBMC from healthy donors	Inhibition through HIV co-receptor CXCR4		https://www.sciencedirect.com/science/article/pii/S0166354297000259?via%3Dihub#BIB13	https://www.ncbi.nlm.nih.gov/pubmed/10817726
Stem Cell mobilization
inhibition		Human volunteers	First safety profile test,increase in white blood cells with CD34 marker		https://ashpublications.org/blood/article-lookup/doi/10.1182/blood-2003-02-0663
inhibition		Mice PBMC's and Bone marrow cells; human CD34+ cells	PoF study:Mobilisation of hematopoietic stem cells		https://www.ncbi.nlm.nih.gov/pubmed/15837815
inhibition		Human patients	Decreased failure rate of stem cell mobilization in patients with various lymphomas		https://www.ncbi.nlm.nih.gov/pubmed/18721768
inhibition		Human patients	Multiple myeloma or lymphoma patient has increased PBSC collection		ncbi.nlm.nih.gov/pubmed/21791194
inhibition		Rat MSCs	CXCL12/CXCR4 axis importance in MSC survival, migration and cytokine secretion		https://www.ncbi.nlm.nih.gov/pubmed/22058039
Inhibition		healthy volunteers	specifically mobilise CD34+ hematopoietic progenitor cells		https://www.ncbi.nlm.nih.gov/pubmed/15752146
inhibition		human patients	single dose of amd3100 is enough to mobilise stem cells		https://www.ncbi.nlm.nih.gov/pubmed/18426988
inhibition		Human patients	Plerixafor and G-CSF combination is recommended for patients that needed cell transplantation		https://www.ncbi.nlm.nih.gov/pubmed/19720922
inhibition		Human patients	Plerixafor and G-CSF approved by US FDA for mobilization of HSC to the peripheral blood and autologous transplantation in patients with NHL and MM.		https://www.ncbi.nlm.nih.gov/pubmed/20530974
inhibition		Human patients	Plerixafor more efficient on Multiple Myeloma patients than non-hodgkin's lymphoma		https://www.ncbi.nlm.nih.gov/pubmed/26554889
inhibition		Human patients	G-CSF and plerixafor combination dropped failure rate of cell mobilization to 4%		https://www.ncbi.nlm.nih.gov/pubmed/28455878
inhibition		Human patients	Different plerixafor concentrations used in stem cell mobilization		http://www.haematologica.org/content/102/3/600	https://www.ncbi.nlm.nih.gov/pubmed/24141007	https://www.ncbi.nlm.nih.gov/pubmed/28606646
inhibition		mice	combination of CXCR2 agonists, GRObeta, and plerixafor resulted in rapid stem cell mobilization		https://www.cell.com/cell/pdf/S0092-8674(17)31312-0.pdf
inhibition		healthy volunteers and mice	CXCR2 and CXCR4 both responsible for neutrophil release from BM		https://www.sciencedirect.com/science/article/pii/S1074761303002632
Inhibition		Human patients	Consistent, safe and sufficient HSC mobilization by AMD3100 for patients with Sickle cell Disease		https://pubmed.ncbi.nlm.nih.gov/32054658-safe-and-efficient-peripheral-blood-stem-cell-collection-in-patients-with-sickle-cell-disease-using-plerixafor/?from_term=AMD3100+or+plerixafor+or+mozobil&from_filter=years.2018-2020&from_sort=pubdate&from_pos=4
Inhibition		Human patients	Increased sensitization to cytotoxic chemotherapy agents in acute myeloid leukemia		https://www.ncbi.nlm.nih.gov/pubmed/19139079	https://www.ncbi.nlm.nih.gov/pmc/articles/PMC5675008/
Inhibition		human patients	Phase I/II trial of the CXCR4 inhibitor plerixafor in combination with bortezomib as a chemosensitization strategy in relapsed/refractory multiple myeloma		https://onlinelibrary.wiley.com/doi/abs/10.1002/ajh.25627
Inhibition		dogs	Furthermore, PBSC mobilization with a combination of G‐CSF and plerixafor appeared more effective than either compound alone in mobilizing PBSC to the peripheral blood in dogs.		https://onlinelibrary.wiley.com/doi/full/10.1111/vco.12446
Anti-tumor
Inhibition		Human MTC cell line	Medullary thyroid carcinoma - reduced invasive capacity of the cells		https://www.ncbi.nlm.nih.gov/pmc/articles/PMC5729476/
Inhibition		H28 and H226 mesothelioma cells	Malignant pleural mesotheliome - prevent radiation-promoted migration of MPM cells in vitro		https://www.ncbi.nlm.nih.gov/pmc/articles/PMC5620231/
Inhibition		Obese mice	decreased effects of obesity on prostate cancen progression		https://www.ncbi.nlm.nih.gov/pmc/articles/PMC5600849/
inhibition		Mice and Ovarian cancer patient samples	Ovarian cancer - AMD3100 reduce tumor volume		https://mct.aacrjournals.org/content/17/2/532.long
inhibition		NOD/SCID Mice	Epitelial ovarian cancer - inhibition or KO of CXCR4 inhibits tumor cell growth, reduced proliferation marker Ki67 expression.		https://www.nature.com/articles/gt201769#Sec10
inhibition		ID8 cells, a clone of the MOSEC ovarian carcinoma	AND3100 enhances Taxol chemotherapy - limits ovarian cancer cell growth		https://journals.lww.com/anti-cancerdrugs/Fulltext/2017/10000/CXCR4_blockade_with_AMD3100_enhances_Taxol.15.aspx
inhibition		patient‐derived orthotopic cervical cancer xenografts	Plerixafor (AMD3100) in patient‐derived orthotopic cervical cancer xenografts have shown improved primary tumour response and reduced lymph node metastases with no increase in early or late side effects		https://onlinelibrary.wiley.com/doi/full/10.1002/ijc.31297
inhibition		Mice and B16 murine melanoma cells	AMD3100 reduced lung metastases development in mice		https://www.ncbi.nlm.nih.gov/pmc/articles/PMC3448054/
inhibition		Mice	AMD3100 reduces CXCR4-mediated survival and metastasis of osteosarcoma		https://www.ncbi.nlm.nih.gov/pubmed/25997540/
inhibition		nude mice	AMD3100 can effectively inhibit lung cancer brain metastasis		https://www.ncbi.nlm.nih.gov/pmc/articles/PMC5752879/
Inhibition		mice	he CXCR4/CXCL12 axis by CXCR4 antagonist AMD3100 blocked the contribution of both cancer and stromal cells to the metastatic cascade in the liver.		https://www.spandidos-publications.com/or/39/4/2022
Inhibition		Mice	In a mouse hepatic metastasis model, treated with AMD3100 or Cy blocked the metastatic potential of HCT116 cells and the hepatic CAFs differentiation.		https://www.tandfonline.com/doi/full/10.1080/15384047.2019.1685157
WHIM syndrome
Inhibition		patients	plerixafor corrects panleukopenia in patients with WHIM syndrome		https://www.ncbi.nlm.nih.gov/pmc/articles/PMC3208300/
Inhibition		patiens	plerixafor is a potential therapy for myelokathexis, WHIM syndrome		https://www.ncbi.nlm.nih.gov/pmc/articles/PMC3673761/
Inhibition		patients	safety and clinical efficacy of long-term, low-dose plerixafor in WHIM syndrome and support its continued study as mechanism-based therapy in this disease		https://www.ncbi.nlm.nih.gov/pmc/articles/PMC3983611/
Inhibition		mice model	mice provide a model to decipher the role of CXCR4 desensitization in the homeostasis of B and T cells and to investigate which manifestations of patients with WHIM syndrome may be overcome by dampening the gain of CXCR4 function		https://www.ncbi.nlm.nih.gov/pubmed/22438253
					https://www.ncbi.nlm.nih.gov/pubmed/29057173
Metabolic disease
inhibition		rat	osteoarthritis prevention by AMD3100		https://www.frontiersin.org/articles/10.3389/fphar.2019.01554/full
inhibition		rats	improved microcirculation in diabetic and neuropathic feet		https://diabetes.diabetesjournals.org/content/69/4/699
inhibition		mice	decreased hallmarks of endometriosis physiopathology such as pro-inflammatory cytokine production and vascularization		https://www.ncbi.nlm.nih.gov/pubmed/31904910
inhibition		mice	inhibits autoimmune joint inflammation in IFN-gamma receptor-deficient mice.		https://www.ncbi.nlm.nih.gov/pubmed/11591799
inhibition		pig	Stem cell mobilizing drugs were lifesaving in a preclinical large animal model of acute liver failure		https://insights.ovid.com/pubmed?pmid=30102635
Other indications
Inhibition		Rats	results support the potential of a new "opioid-sparing" approach for pain treatment, which combines CRAs with reduced doses of morphine.		https://pubmed.ncbi.nlm.nih.gov/32074321/?from_term=AMD3100+or+plerixafor+or+mozobil+stem+cells&from_filter=years.2018-2020&from_sort=pubdate&from_page=2&from_pos=8
Inhibition		Mice	Chronic AMD3100 Antagonism of SDF-1α-CXCR4 Exacerbates Cardiac Dysfunction and Remodeling after Myocardial Infarction		https://www.ncbi.nlm.nih.gov/pmc/articles/PMC3005152/
Inhibition		mice	Acute Peritoneal InflammationAMD3100 and CCX771 treatment reduced capillary leakage and increased formation of tight junctions as a marker for microvascular permeability in wild type animals		https://www.ncbi.nlm.nih.gov/pmc/articles/pmid/32210974/
Inhibition		patients	Inhibiting CXCR4 was indicated to ameliorate the lung compliance and resistance of pulmonary fibrosis.		https://www.ncbi.nlm.nih.gov/pmc/articles/pmid/32104240/
