# Supplementary material for: Biased action of the CXCR4-targeting drug plerixafor is essential for its superior hematopoietic stem cell mobilization
Source: Commun Biol. 2021 May 12;4:569. doi: 10.1038/s42003-021-02070-9 (PMC8115334; doi:10.1038/s42003-021-02070-9)
Supplement: Supplementary file 4 — Supplementary Data 2 [file 42003_2021_2070_MOESM4_ESM.xlsx]

## Sheet: Figure 2b
X	CXCR4									US28
0	99.363	93.543	103.662	103.433	100	100	100	100	100	100	100	91.7226	100
1	98.366	82.124	74.842	78.596						73.2623	67.5125	47.3154
5	70.516	65.39	68.225	78.008	86.6356	113.476	54.821	58.7881		72.1203	47.7238	41.2752	81.8964
10	66.909	59.283	60.564	86.075	29.1229	70.6716	39.0544	47.0564		66.8004	33.9297	32.5503	74.2139
20	44.441	30.905	38.711	48.84	44.1005	24.2229	49.9672	37.3139	44.1005	56.1918	25.8038	25.5034	49.2897
30	33.819	21.428	61.703	18.715	4.15461	19.7698	39.4358	34.0058	24.5688	53.215	11.6728	14.4295	32.6304

## Sheet: Figure 2C
x	37C						4C
0	0.478867	0.4482	0.452967	0.457567	0.3748	0.3594	0.168033	0.2299	0.452967
6	0.445733	0.434367	0.4667	0.4454	0.379967	0.390267	0.209933	0.275233	0.4667
12	0.474367	0.4592	0.484933	0.479333	0.413067	0.4281	0.266067	0.342933	0.484933
18	0.488567	0.457033	0.495333	0.5026	0.425433	0.4387	0.314867	0.392567	0.495333
24	0.488833	0.473567	0.5073	0.511167	0.440733	0.4557	0.342067	0.419267	0.5073
30	0.509267	0.472233	0.511	0.526633	0.447667	0.4672	0.359433	0.447933	0.511
36	0.523733	0.484733	0.5205	0.536067	0.454867	0.466933	0.3681	0.466567	0.5205
42	0.521733	0.4836	0.523633	0.535067	0.461267	0.490467	0.391133	0.48	0.523633
48	0.529367	0.4949	0.5352	0.549933	0.4706	0.483967	0.396833	0.497433	0.5352
54	0.541667	0.490967	0.533967	0.559833	0.476733	0.474333		0.5151	0.533967
60	0.542	0.489367	0.537067	0.562533	0.4754	0.492933		0.5323	0.537067
66	0.548433	0.5088	0.534867	0.578333	0.482467	0.498067		0.535367	0.534867

## Sheet: Figure 2D
x	Baseline						0.1nM					1nM						0.01µM						0.1µM					1µM
0	0.478867	0.4482	0.452967	0.457567	0.3748	0.3594	0.412733	0.4321	0.439233	0.379967	0.326733	0.4453	0.409933	0.425933	0.437633	0.380733	0.348533	0.429133	0.408167	0.405467	0.425267	0.3617	0.334967	0.429133	0.4396	0.4963	0.4288	0.341633	0.424933	0.352233	0.3407
6	0.445733	0.434367	0.4667	0.4454	0.379967	0.390267	0.414667	0.458633	0.445033	0.3893	0.370933	0.4428	0.4359	0.450167	0.449567	0.3967	0.400367	0.552767	0.429933	0.435233	0.463967	0.405667	0.3963	0.552767	0.645633	0.6886	0.7133	0.5801	0.744533	0.610767	0.611367
12	0.474367	0.4592	0.484933	0.479333	0.413067	0.4281	0.4487	0.4673	0.471367	0.413667	0.399	0.4684	0.458133	0.4649	0.4756	0.420267	0.4293	0.940833	0.4759	0.480733	0.601567	0.5293	0.544833	0.940833	0.978233	0.9906	1.1155	0.945	1.15013	1.0337	0.975233
18	0.488567	0.457033	0.495333	0.5026	0.425433	0.4387	0.455833	0.4777	0.499033	0.4297	0.423567	0.526533	0.479667	0.4866	0.497767	0.439267	0.463067	1.276	0.522167	0.5594	0.757433	0.697767	0.702633	1.276	1.2315	1.2167	1.4278	1.23427	1.47673	1.34553	1.28423
24	0.488833	0.473567	0.5073	0.511167	0.440733	0.4557	0.444833	0.490067	0.506167	0.447233	0.427	0.581333	0.505433	0.489367	0.510567	0.456533	0.4768	1.4505	0.5837	0.622267	0.903767	0.8638	0.8473	1.4505	1.37493	1.3793	1.63743	1.42453	1.67793	1.54087	1.44347
30	0.509267	0.472233	0.511	0.526633	0.447667	0.4672	0.467833	0.493367	0.521533	0.455933	0.4428	0.635567	0.527333	0.492767	0.5305	0.4665	0.502033	1.6037	0.6444	0.6979	1.0321	0.988867	0.936767	1.6037	1.46537	1.43997	1.79847	1.515	1.845	1.68063	1.57547
36	0.523733	0.484733	0.5205	0.536067	0.454867	0.466933	0.469633	0.499767	0.526867	0.4566	0.455333	0.7013	0.558533	0.5194	0.549733	0.492367	0.5197	1.6674	0.707133	0.753967	1.14053	1.0818	1.03597	1.6674	1.52663	1.50357	1.90267	1.5791	1.93207	1.74843	1.62827
42	0.521733	0.4836	0.523633	0.535067	0.461267	0.490467	0.4752	0.507167	0.540133	0.463667	0.456133	0.739533	0.6071	0.523967	0.5833	0.500133	0.522067	1.73313	0.7506	0.7968	1.21087	1.11493	1.0751	1.73313	1.5714	1.51903	1.985	1.62683	2.05737	1.80293	1.68437
48	0.529367	0.4949	0.5352	0.549933	0.4706	0.483967	0.4857	0.507033	0.549467	0.473933	0.460833	0.778867	0.618667	0.543067	0.5888	0.526433	0.5498	1.77517	0.7873	0.8319	1.25327	1.17653	1.1165	1.77517	1.5767	1.5233	2.0307	1.6485	2.09847	1.85963	1.7421
54	0.541667	0.490967	0.533967	0.559833	0.476733	0.474333	0.4887	0.514733	0.5508	0.4742	0.4627	0.8076	0.639333	0.542733	0.6146	0.530233	0.559533	1.7756	0.838067	0.8677	1.28987	1.20057	1.139	1.7756	1.5825	1.51727	2.09447	1.65357	2.16017	1.87803	1.74797
60	0.542	0.489367	0.537067	0.562533	0.4754	0.492933	0.484367	0.518367	0.561033	0.480933	0.475267	0.832833	0.665767	0.543	0.635167	0.552267	0.5558	1.7929	0.850267	0.8834	1.319	1.21093	1.1545	1.7929	1.5689	1.5203	2.10263	1.69137	2.19283	1.90503	1.75317
66	0.548433	0.5088	0.534867	0.578333	0.482467	0.498067	0.495233	0.5203	0.571433	0.483433	0.470233	0.855367	0.693267	0.5525	0.639667	0.563833	0.5785	1.7932	0.868367	0.8838	1.37063	1.2269	1.17283	1.7932	1.58737	1.52483	2.12777	1.6743	2.23467	1.90863	1.76893

## Sheet: Figure 2E
x	CXCL12								Plerixafor							AMD11070
-11	-0.96397					-2.20036	-2.16475	-1.44903
-10	-3.22377	-0.386399	0.357296	-2.33704		-1.37746	-2.29885	-1.53328
-9	20.0063	1.91911	3.24425	4.05405	15.707	8.89088	-0.747126	-0.825611	-0.411523	0.64618	-0.548332	2.08102	-1.17247	-19.4401	0.724394	2.46882	1.36747	1.59608	3.46307		-20.7722	-2.42588
-8	67.952	39.7476	44.5048	44.7059		21.5742	22.567	15.2485	-0.0128601	0.761057	1.06533		0.407816	-19.282	0.791779	2.48168	0.48007	1.16941		0.373832	6.57033	-5.35714
-7	100	95.492	100.958	94.3402	100	100	100	100	-1.01595	0.933372	-0.0783331	1.96982	-1.5463	-22.7139	0.252695	-6.36492	-4.42246	-2.37042	-0.953137	-3.80629	-41.0025	-11.7251
-6		100	100	100					-1.60751	-1.19184	-1.73899		-1.17247	-7.42831	-4.09367	-14.5686	-15.2895	-8.5335		-16.0918	-49.9887	-22.5741
-5									-2.6106	-1.78059	-1.44133	-0.0476569	-2.19201	-16.4371	-6.09838	-12.4212	-11.6962	-9.97155	-26.1795	-22.9057	-54.2109	-25.2358

## Sheet: Figure 3A
x	Plerixafor											AMD11070
	+CXCL12								-CXCL12			+CXCL12							-CXCL12
-10			100	100	100			100	0	0	0	80	100		99.2703	100	105.709	105.251	0	0	0
-9	100	100			100	100	100	125.868	-0.793982	-3.12125	-3.12125	40.3323	56.498	92.2951	94.7673	96.1032	86.9244	104.032	-0.249377	-3.07568	0.493827
-8	89.6711	110.012	106.529	98.4988	102.164	95.8296	97.3463	106.53	-0.543251	-1.32053	-1.32053	5.8914	4.61697	86.331	60.055	53.6228	91.0025	76.3558	0.415628	-5.22056	-1.15226
-7	70.2445	97.0572	63.0397	89.9644	84.3554	7.93867	44.9573	63.0329	-0.626828	-2.72109	-2.72109	0.961386	17.2709	-6.5778	13.7415	5.16111	20.8278	7.69296	-0.665004	-4.04694	-0.781893
-6	25.156	23.2936	13.5549	29.0869	31.7148	2.53492	23.1656	13.539	-0.58504	0.240096	0.240096	-1.86126	-6.25854	-30.1595		0.298474	0.929836	-0.255925	-1.99501	1.37596	-1.39918
-5	10.7671	1.36223	2.68794	2.49857	4.59625	-2.6644	2.915	2.66999	0.0835771	-1.60064	-1.60064								-1.33001	-1.05221	-0.288066
-4	-1.15218	-0.663072	-3.23659	-0.462108	-0.23167	0.449744	-1.83308	-3.25563

## Sheet: Figure 3B
x	CXCL12				Plerixafor				AMD11070
-11	-4.10418	4.10357	-37.6424	-1.77296
-10	1.1574	2.42902	-0.796166	3.28424
-9	4.08967	8.87118	27.1614	5.59236	1.52428	-3.61504	-39.439	22.7399	3.31436	4.04452	-8.5732	8.21373
-8	14.398	27.6551	89.8826	14.7913	3.58029	2.75011	11.9653	23.3692	0.417344	4.11477	3.24209	7.17778
-7	65.3632	78.9487	107.026	64.7499	12.8678	3.32877	-29.7241	35.1083	-2.21207	7.76639	18.9741	11.0896
-6					5.3409	4.63225	74.2642	39.1262	-0.0025748	8.8523	-4.85551	15.8494
-5						57.4581	58.2392	41.0868			-34.6214	-19.3037

## Sheet: Figure 4B
X	AMD11070							Plerixafor
	CXCR3 WT				CXCR3 K300A;S304E			CXCR3 WT					CXCR3 K300A;S304E
-9		93.3497	101.153		102.212	94.3825	98.6282	99.6546	103.815	91.0333	100.75	95.6243	97.2837	95.6923	106.641	95.9513	100
-8	90.1047	108.953	106.123		87.5088	101.501	96.2138	79.2712	89.8518	96.2667	100.952	96.8027	99.6438	105.513	94.3292	102.239	99.9931
-7	95.8406	109.185	116.187	90.6592	41.3938	83.1475	80.9153	95.2697	92.6296	107.8	101.682	96.1378	87.1895	81.9744		101.427	79.7507
-6	104.526	97.547	109.062	81.252	9.69469	34.5626	38.2133	117.197	106.778	98.5	115.059	91.527	68.0844	53.7436	101.414	81.2181	55.928
-5	120.535	89.6293	110.315	100.423	-0.225663	28.1304	29.9495	97.3439	111.704	99.3667	115.769	90.5568	46.4771	39.641	72.104	35.4756	61.2327
-4	134.311	98.8962	128.638	97.7459	5.5885	19.5969	39.9254	115.115	102.407	103	102.099	100.005	48.4136	27.5897	52.3168	31.5313	56.108

## Sheet: Figure 4C
X	AMD11070					Plerixafor								CXCL11										CXCL10
	CXCR3 WT		CXCR3 K300A;S304E			CXCR3 WT				CXCR3 K300A;S304E				CXCR3 WT					CXCR3 K300A;S304E					CXCR3 WT						CXCR3 K300A;S304E
-12														-0.803101	2.49074	-2.29642	3.89148	-3.2827	0.191831	6.48582	-6.34579	-0.327503	-0.004353	-0.179939	2.62346	0.584715	3.61331	-2.77608	-3.86546	-0.693128	8.25624	-6.21334	-2.84119	1.49142
-11														0.692249	2.43377	-2.40526	4.67476	-2.44008	2.07255	6.93463		10.6715	1.77876	0.0352455	2.67751		3.6033	-2.64152		0.931096	8.40898		-2.06135	-4.519
-10														7.67563	11.5641	4.75614	12.8178	3.15811	7.6399	15.4833	34.7179	95.8006	0.268817	3.87853	5.68007		5.72011	-1.9888		-0.521024			1.7787	-4.17108
-9	1.38268	-1.38268	5.87768	-2.31588	-3.56181	-2.81399	6.01364	-0.486259	-2.71339	7.27362	-0.209389	-3.24312	-3.82112	34.3936	50.7646	44.4404	99.8431	49.0564	31.1702	60.5607	75.3809		40.3531	12.9863	17.276	6.80954	13.2015	3.59238	2.7514	0.823532	11.7714	-2.42707	7.21394	-3.21601
-8	0.0228278	-0.837265	3.60501	-1.91476	-3.22984	-1.82766	5.38239	-1.09532	-3.13011	7.86934	-0.832561	-2.55937	-4.88472	46.0766	94.7563	62.6628	131.291	90.4975	44.1215	77.4615	98.8333	147.988	84.0788	23.8106	76.2104	35.7058	45.5942	29.8066		7.40648	23.5304	-2.28508	14.5649	4.96928
-7	-0.720917	-0.920721	3.99917	-1.0391	-3.95867	-0.841337	4.69196	-1.13822	-2.28828	12.2237	0.721776	-0.900319	-5.47709	52.4547	109.72	68.7586	163.599	105.468	44.7413	91.9195	108.49	148.181	106.668	29.9358	82.1875	43.9283	86.3691	44.8432	26.4848	13.742	31.1847	11.5768	19.3999	16.7983
-6	1.095	0.0198823	2.96229	-0.533702	-2.48505	-0.841337	5.24923	-1.67034	-1.27779	13.508	3.05841	0.979463	-4.27592
-5	3.48676	0.610459	5.36508	-0.723092	-4.07358	-0.348173	6.95065	-0.827035	-1.82816	18.1378	5.69689	3.14773	-1.2463
-4	7.5452	2.34439	11.6462	0.666473	-4.9918	0.14499	7.286	-0.277158	-2.73213	19.7798	5.58806	4.85915	1.1581

## Sheet: Figure 4D
	AMD11070										Plerixafor										CXCL11										CXCL10
	CXCR3 WT					CXCR3 K300A;S304E					CXCR3 WT					CXCR3 K300A;S304E					CXCR3 WT					CXCR3 K300A;S304E					CXCR3 WT					CXCR3 K300A;S304E
-10	2.89745	0	8.16324	0.751398	0	0	21.1722	0	3.53249	12.2386	0	0.113931	6.65774	0	0	0	8.5251	0	13.7774	0	0	0	0	0	0	0	0	0	0	0	0	0	0	4.24257	0	0	0	17.2259	0	0
-9	3.22817	1.87969	8.16324	0.751398	0	5.60592	21.3967	0	3.53249	12.2386	2.75757	2.74704	6.65774	0	0	8.68497	0	0	13.7774	0	17.5897	21.0168	23.8548	14.9716	14.323	22.606	65.0515	29.741	32.7137	35.9144	6.37158	5.58859	10.5932	0	8.85434	21.9077	15.3105	24.1864	1.81878	18.325
-8	0	0.795727	0	0	3.80815	18.7536	5.2528	15.0283	1.51434	0	2.20277	0	4.54402	3.17533	2.62604	20.7619	22.2963	4.83365	0	1.56423	57.6554	74.161	67.2435	66.628	54.2586	65.3623	90.9384	65.2339	69.8399	82.9634	15.7175	16.9303	17.7991	12.0873	22.3086	23.1103	28.5986	0	24.1815	19.0093
-7	6.43784	5.85678	7.65186	3.10446	3.13895	24.9298	0	34.7885	0	3.42788	5.78216	5.94711	0	5.75293	5.22073	17.7269	10.0353	15.8875	11.9742	3.91406	100	100	100	100	100	100	100	100	100	100	38.8786	36.1804	39.409	35.7156	44.9921	35.1317	33.2914	54.0406	23.5105	34.1558
-6	7.36948	5.34197	9.32554	2.33748	1.55103	7.40731	2.98998	0.855153	13.6488	13.879	4.00393	3.28783	8.38465	3.20082	6.98161	43.1882	55.4924	52.2275	34.3707	22.6417
-5	9.9921	12.8287	19.3252	2.88525	2.11352	7.64008	22.3468	35.385	4.08023	5.80473	8.9396	11.1302	18.9528	5.15416	5.73602	71.0613	111.596	93.0936	34.7955	41.1168

## Sheet: Figure 5A-C
	CXCL12									CFU-HPC									Neutrophil
	BM			Blood			Spleen			BM			Blood			Spleen			BM			Blood			Spleen
	PBS	Plerixafor	AMD11070	PBS	Plerixafor	AMD11070	PBS	Plerixafor	AMD11070	PBS	Plerixafor	AMD11070	PBS	Plerixafor	AMD11070	PBS	Plerixafor	AMD11070	PBS	Plerixafor	AMD11070	PBS	Plerixafor	AMD11070	PBS	Plerixafor	AMD11070
	2059.08	1326.42	1169.42	1146.58	1304.21	503.444	1561.92	2242.25	2032.92	24727	20888	20727	327	1021	583	6451	8332	7106	7.94	5.43	2.31	0.51	1.18	3.04	1.41	5.07	4.23
	2268.42	1247.92	1588.08	632.701	1534.35	456.155	1928.25	2530.09	1692.75	26000	19464	23485	211	1252	704	6666	8333	6774	6.92	6.24	4.95	0.67	1.86	2.46	0.77	5.4	1.77
	1647.84	519.207	1511.98	894.368	1332.58	594.87	1430.31	1613.16	1587.94	27309	18906	25355	225	850	425	6010	9750	6902	8.31	6.04	5.25	0.22	2.57	2.8	2.83	19.17	11.03
	2526.22	987.582	1402.49	478.223	1367.26	616.938	1588.7	1603.11	1366.84	30839	19169	22873	209	907	473	6626	9771	7377	7.55	3.86	3.56	0.72	1.59	0.94	1.81	7.64	3.07
				557.181			1897	1522.43	1686.66	32600	18983	20615	335	1133	508	6447	9919	8286	7.24	3.18	4.49	0.38	1.75	1.19	1.14	8.59	6.03

[truncated: 2 more sheets: Suppl Figure1, Suppl figure 2]
